# Supplementary material for: Tick-borne pathogens in Finland: comparison of Ixodes ricinus and I. persulcatus in sympatric and parapatric areas
Source: Parasit Vectors. 2018 Oct 24;11:556. doi: 10.1186/s13071-018-3131-y (PMC6201636; doi:10.1186/s13071-018-3131-y)
Supplement: Supplementary file 2 — Table S1. Tick-borne pathogens in Finland: Comparison of Ixodes ricinus and I. persulcatus in sympatric and parapatric areas. (XLSX 13 kb) [file 13071_2018_3131_MOESM2_ESM.xlsx]

## Sheet: Sheet1
Additional file 2: Table S1. Tick-borne pathogens in Finland: Comparison of Ixodes ricinus and I. persulcatus in sympatric and parapatric areas
Maija Laaksonen, M.Sc.; Tero Klemola, Ph.D.; Eeva Feuth, M.D., Ph.D.; Jani J. Sormunen, M.Sc.; Anna Puisto, B.Sc.; Satu Mäkelä, B.Eng.; Ritva Penttinen, M.Sc.; Kai Ruohomäki, Ph.D., doc.; Jari Hänninen, Ph.D, doc.; Ilari E. Sääksjärvi, Ph.D. Prof.; Ilppo Vuorinen, Ph.D., doc., Prof.; Hein Sprong, Ph.D.; Jukka Hytönen, M.D., Ph.D.; Eero J. Vesterinen, Ph.D.
Parasites & Vectors
Pathogen	Sample ID	Host / Ixodes species	Sequence		Reference access number	Percentage of identical matches
Anaplasma phagocytophilum	KK5351_Anphag	Ixodes ricinus	ATAGCTTGCTATAAAGAATAGTTAGTGGCAGACGGGTGAGTAATGCATAGGAATCTACCTAGTAGTATGGGATAGCCACTAGAAATGGTGGGTAATACTGTATAATCCCTGCGGGGGAAAGATTTATCGCTATTAGATGAGCCTATGTTAGATTAGCTAGTTGGTAGGGTAAAGGCCTACCAAGGCGATGATCTATAGCTGGTCTGAGAGGATGATCAGCCACACTGGAACTGAGATACGGTCCAGACTCCTACGGGAGGCAGCAGTGGGGAATATTGGACAATGGGCGCAAGCCTGATCCAGCTATGCCGCATGAGTGAGGAAGGCCTTAGGGTTGTAAAACTCTTTCAGTAGGGAAGATAATGACGGTACCTACAGAAGAAGTCCCGGCAAACTCCG…		KY114936.1	0.99
Anaplasma phagocytophilum	KK10376_Anphag	Ixodes ricinus	ATAGCTTGCTATAAAGAATAGTTAGTGGCAGACGGGTGAGTAATGCATAGGAATCTACCTAGTAGTATGGGATAGCCACTAGAAATGGTGGGTAATACTGTATAATCCCTGCGGGGGAAAGATTTATCGCTATTAGATGAGCCTATGTTAGATTAGCTAGTTGGTAGGGTAAAGGCCTACCAAGGCGATGATCTATAGCTGGTCTGAGAGGATGATCAGCCACACTGGAACTGAGATACGGTCCAGACTCCTACGGGAGGCAGCAGTGGGGAATATTGGACAATGGGCGCAAGCCTGATCCAGCTATGCCGCATGAGTGAGGAAGGCCTTAGGGTTGTAAAACTCTTTCAGTAGGGAAGATAATGACGGTACCTACAGAAGAAGTCCCGGCAAACTCCG…		KY114936.1	0.99
Babesia divergens	KK16675_Badive	Ixodes ricinus	TTGTAATTGGAATGATGGTGACCTAAACCCTCACCAGAGTAACAATTGGAGGGCAAGTCTGGTGCCAGCAGCCGCGGTAATTCCAGCTCCAATAGCGTATATTAAACTTGTTGCAGTTAAAAAGCTCGTAGTTGAATTTTTGCGTGGTGTTAATATTGACTAATGTCGAGATTGCACTTCGCTTTTGGGATTTATCCCTTTTTACTTTGAGAAAATTAGAGTGTTTCAAGCAGACTTTTGTCTTGAATACTTCAGCATGGAATAATAGAGTAGGACTTTGGTTCTATTTTGTTGGTTTGTGAACCTTAGTAATGGTTAATAGGAACGGTTGGGGGCATTCGTATTTA		U16370.1	1
Babesia divergens	KK6462_Badive	Ixodes ricinus	GAATTTTTGCGTGGTGTTAATATTGACTAATGTCGAGATTGCACTTCGCTTTTGGGATTTATCCCTTTTTACTTTGAGAAAATTAGAGTGTTTCAAGCAGACTTTTGTCTTGAATACTTCAGCATGGAATAATAGAGTAGGACTTTGGTTCTATTTTGTTGGTTTGTGAACCTTAGTAATGGTTAATAGGAACGGTTGGGGGCATTCGTATTTAACTGTCAAAGGTGAAATTCTTAACTTTAGTGAGGGTTAAAAAAAACC		KY242392.1	1
Babesia venatorum	KK19546_Bavena	Ixodes ricinus	TTGTAATTGGAATGATGGTGACCTAAACCCTCACCAGAGTAACAATTGGAGGGCAAGTCTGGTGCCAGCAGCCGCGGTAATTCCAGCTCCAATAGCGTATATTAAACTTGTTGCAGTTAAAAAGCTCGTAGTTGAATTTCTGCGTTATCGAGTTATTGACTCTTGTCTTTAATCGATTTCGCTTTTGGGATTTATCCCTTTTTACTTTGAGAAAATTAGAGTGTTTCAAGCAGACTTTTGTCTTGAATACTTCAGCATGGAATAATAGAGTAGGACTTTGGTTCTATTTTGTTGGTTTTTGAACCTTAGTAATGGTTAATAGGAACGGTTGGGGGCATTCGTATTTAACTGTCAGAGGTGAAATTCTTA		KM289158.1	1
Borrelia afzelii	KK6295_Boafze	Ixodes persulcatus	AGGGTTTTTATTTTATACTTTAAATCTTGAATTTATTTTTTAAATGTTTATATTATTTGAATAAAACATTCAAATAATATAAAAAATAATATATATATTGACATGGATTAAACAAAGATATATATTATTCTATGTTGTATAAACAAATTGGCAAAATAGAGATGGAAGATAAAAATATGGTCAAAGTAATAAGAGTCTATGGTGAATGCCTAGGAGCTTTAAGGCGAAGAAGGTCGTGGTAAGCTGCGAAAAGCTTGGGGGAAAAGCAAACATTTATTGATCCCAAGATTAC		KX906933.1	1
Borrelia garinii	KK10830_Bogari	Ixodes ricinus	TTGATTTTATTTTTTATGTTTTTAGATGTTCATGTTTTTGAATGTTTTATTCGAATAATATAAAAAATAAAATATATATTGACATGGATTAAACAAAGATATATATTATTCTATGTTGTATAAACAAATTGGCAAAATAGAGATGGAAGATAAAAATATGGTCAAAGTAATAAGAGTCTATGGTGAATGCCTAGGAGCTTTAAGGCGAAGAAGGTCGTGGTAAGCTGCGAAAAGCTTGGGGGAGAAGCAAACATTTATTGATCCCAAGATTACCGAATGGAGTAATCCAGCTAGCAAGATGCTAGCTATCTATTATTAAATAATAGAGGCGATACCAGG		KX906940.1	1
Borrelia garinii	KK13060_Bogari	Ixodes persulcatus	AGGGTTTTTATTTTATACTTTAAACATTGATTTTATTTTTTATGTTTTTAGATGTTCATGTTTTTCAATGTTTTATTCAAATAATATAAAAAATAAAATATATATTGACATGGATTAAACAAAGATATATATTATTCTATGTTGTATAAACAAATTGGCAAAATAGAGATGGAAGATAAAAATATGGTCAAAGTAATAAGAGTCTATGGTGAATGCCTAGGAGCTTTAAGGCGAAGAAGGTCGTGGTAAGCTGCGAAAAGCTTGGGGGAGAAGCAAACATTTATTGATCCCAAGATTACCGAATGGAGTAATCCAGCTAGCAAGATGCTAGCTATCTATT		KX906934.1	0.99
Borrelia sensu stricto	KK16203_Bosest	Ixodes ricinus	TTTTATGTTTTTTAAATATTGGTGTTTTTGAATGTGTTGTTTAAATAACATAAAAAATAAAATATATATATTGACATGCATTAAACAAAGATATATATTATTTTATGTTGTATAAATAAATTGGCAAAATAGAGATGGAAGATAAAAATATGGTCAAAGTAATAAGAGTCTATGGTGAATGCCTAGGAGCTTTAAGGCGAAGAAGGTCGTGGTAAGCTGCGAAAAGCTTGGGGGAGAAGCAAACATTTATTGATCCCAAGATTACCGAATGGAGTAATCCAGCTAGCAAGATGCTAGCTATCTATTATTTAAATAATAGAGGCGATACCAGG		X57791.1	0.99
Borrelia valaisiana	KK3870_Bovala	Ixodes ricinus	CCTGGTATCGCCTCTATTATTTAGATAATAGATAACTAGCATCTTGCTAGTTGGATTACTCCATTCGGTAATCTTGGGATCAATAAATGTTTGCTTCTCCCCCAAGCTTTTCGCAGCTTACCACGACCTTCTTCGCCTTAAAGCTCCTAGGCATTCACCATAGACTCTTATTACTTTGACCATATTTTTATCTTCCATCTCTATTTTGCCAATTTGTTTATGCAACATAAAATAATATATATCTTTTGTTCAATCCATGTCAATATCTATTTTATTTTTTACATTATTTGAATAAAACATTCAAAAACATAAACATTAAAAAAATATAAAAAATAAATTTAAGGTTTAAATTACAAAATAAAAACCCT		KX906937.1	1
Rickettsia helvetica	KK11008_Rihelv	Ixodes ricinus	CGGGCTAATGAAGCGGTAATAAATATGCTTAAAGAAATTGGTAGTTCTGAGAATATCCCTAAATATATAGCTAAAGCTAAGGATAAAAATGATCCGTTTAGGTTAATAGGCTTCGGTCATCGTGTATATAAAAACTACGATCCACGTGCCGCAGTACTTAAAGAAACTTGTAAGGAAGTATTAAAGGAACTCGGACAGCTAGAAAACAATCCGCTCTTACAAATAGCAATAGAACTTGAAGCTATCGCTCTTAAAGATGAATATTTTATTGAGAGAAAATTATATCCAAATGTTGATTTTTATTCGGGTATTATCTATAAAGCTATGGGTATACCGTCGCAAATGTTCACTGTACTTTTTGCAATCTTTATGAGGGGTTT		KF447530.1	1
Rickettsia helvetica	KK12739_Rihelv	Ixodes persulcatus	CGGGCTAATGAAGCGGTAATAAATATGCTTAAAGAAATTGGTAGTTCTGAGAATATCCCTAAATATATAGCTAAAGCTAAGGATAAAAATGATCCGTTTAGGTTAATAGGCTTCGGTCATCGTGTATATAAAAACTACGATCCACGTGCCGCAGTACTTAAAGAAACTTGTAAGGAAGTATTAAAGGAACTCGGACAGCTAGAAAACAATCCGCTCTTACAAATAGCAATAGAACTTGAAGCTATCGCTCTTAAAGATGAATATTTTATTGAGAGAAAATTATATCCAAATGTTGATTTTTATTCGGGTATTATCTATAAAGCTATGGGTATACCGTCGCAAATGTTCACTGTACTTTTTGCAATCTTTATGAGGGGTTTAA		KF447530.1	1
Rickettsia helvetica	KK17773_Rihelv	Ixodes persulcatus	GCTAAAGCTAAGGATAAAAATGATCCGTTTAGGTTAATAGGCTTCGGTCATCGTGTATATAAAAACTACGATCCACGTGCCGCAGTACTTAAAGAAACTTGTAAGGAAGTATTAAAGGAACTCGGACAGCTAGAAAACAATCCGCTCTTACAAATAGCAATAGAACTTGAAGCTATCGCTCTTAAAGATGAATATTTTATTGAGAGAAAATTATATCCAAATGTTGATTTTTATTCGGGTATTATCTATAAAGCTATGGGTATACCGTCGCAAATGTTCACTGTACTTTTTGCAATCTTTATGAGGGGTTTAA		KF447530.1	1
Candidatus Rickettsia tarasevichiae	KK1278_Ritara	Ixodes persulcatus	TAATAAATATGCTTAAAGAAATCGGTAGTTCTGAGAATATCCCTAAATATATAGCTAAAGCTAAAGATAAAGATGACCCGTTTAGGTTAATGGGCTTCGGTCATCGTGTCTATAAAAACTATGACCCACGTGCCGCAGTACTTAAAGAAACTTGTAAGGAAGTATTAAAGGAACTTGGACAGCTAGAAAACAATCCGCTCTTACAAATAGCAATAGAACTTGAAGCTAGTGCTCTTAAAGATGAATATTTTATTGAGAGAAAATTATATCCAAATGTTGATTTTTATTCGGGTATTATCTATAAAGCTATGGGTATACCATCACAAATGTTCACTGTACTTTTTGCAATCTTT		KU361212.1	1
Candidatus Rickettsia tarasevichiae	KK6561_Ritara	Ixodes ricinus	CGGTAGTTCTGAGAATATCCCTAAATATATAGCTAAAGCTAAAGATAAAGATGACCCGTTTAGGTTAATGGGCTTCGGTCATCGTGTCTATAAAAACTATGACCCACGTGCCGCANTACTTAAAGAAACTTGTAAGGAAGTATTAAAGGAACTTGGACAGCTAGAAAACAATCCGCTCTTACAAATAGCAATAGAACTTGAAGCTAGTGCTCTTAAAGATGAATATTTTATTGAGAGAAAATTATATCCAAATGTTGATTTTTATTCGGGTATTATCTATAAAGCTATGGGTATACCATCACAAATGTTCACTGTACTTTTTGCAATCTTTA		KU361212.1	0.99
Rickettsia monacensis	KK14586_Rimona	Ixodes ricinus	CTAAATATATAGCTAAAGCTAAGGATAAAAATGATCCGTTTAGGTTAATGGGTTTTGGTCATCGTGTATATAAAAACTATGACCCGCGTGCCGCAGTACTTAAAGAAACGTGCAAAGAAGTATTAAAGGAACTCGAACAGTTAGAAAATAATCCACTTTTACAAATAGCAATAGAACTTGAAGCTATCGCTCTTAAAGATGAATATTTTATTGAGAGAAAATTATATCCAAATGTTGATTTTTATTCAGGTATTATCTATAAAGCTATGGGTATACCGTCGCAAA		KY203388.1	1
Rickettsia monacensis	KK239_Rimona	Ixodes persulcatus	TAAATATGCTTAAAGAAATCGGTAGTTCTGAGAATATCCCTAAATATATAGCTAAAGCTAAGGATAAAAATGATCCGTTTAGGTTAATGGGTTTTGGTCATCGTGTATATAAAAACTATGACCCGCGTGCCGCAGTACTTAAAGAAACGTGCAAAGAAGTATTAAAGGAACTCGAACAGTTAGAAAATAATCCACTTTTACAAATAGCAATAGAACTTGAAGCTATCGCTCTTAAAGATGAATATTTTATTGAGAGAAAATTATATCCAAATGTTGATTTTTATTCAGGTATTATCTATAAAGCTATGGGTATACCGTCGCAAATGTTCACTGTACTTTTTGCAATCTTTAGTGAGGGTTAATA		KY203388.1	1
